# Supplementary material for: Adaptation of a Standard Method for Water Absorption Testing of Stone Materials: The Case of a Hydrophilic Protective Coating
Source: Materials (Basel). 2023 Jun 7;16(12):4228. doi: 10.3390/ma16124228 (PMC10303010; doi:10.3390/ma16124228)
Supplement: Supplementary file 1 [file materials-16-04228-s001.zip]

Archive with 1 entries (1 files):
- materials-2405204-supplementary.mp4
